# Supplementary material for: Sensitive and Facile Detection of Aloin via N,F-CD-Coated Test Strips Coupled with a Miniaturized Fluorimeter
Source: Biomolecules. 2025 Jul 21;15(7):1052. doi: 10.3390/biom15071052 (PMC12294048; doi:10.3390/biom15071052)
Supplement: Supplementary file 1 [file biomolecules-15-01052-s001.zip]

Archive with 1 entries (1 files):
- biomolecules-3695020-supplementary.pdf
